# Supplementary material for: Design, Synthesis, and Biological Evaluation of 2-Hydroxy-4-phenylthiophene-3-carbonitrile as PD-L1 Antagonist and Its Comparison to Available Small Molecular PD-L1 Inhibitors
Source: J Med Chem. 2023 Jul 14;66(14):9577–91. doi: 10.1021/acs.jmedchem.3c00254 (PMC10388299; doi:10.1021/acs.jmedchem.3c00254)
Supplement: Supplementary file 2 — jm3c00254_si_002.csv [file jm3c00254_si_002.csv]

COMPOUND	SMILES	PROMEGA EC50 (µM)	HTRF IC50 (nM)	MST Kd	LogP	LogD (pH=7.4)	stability in formulation solution (4h)	stability in serum (4h)
1a	FC(C=C1)=CC=C1C2=CSC(N)=C2C(OCC)=O
1b	BrC(C=C1)=CC=C1C2=CSC(N)=C2C(OCC)=O
2a	FC(C=C1)=CC=C1C2=CSC(O)=C2C#N
2b	BrC(C=C1)=CC=C1C2=CSC(O)=C2C#N
3a	FC(C=C1)=CC=C1C2=CSC(OCC3=CC=C(CNC(OC(C)(C)C)=O)C=C3)=C2C#N
3b	BrC(C=C1)=CC=C1C2=CSC(OCC3=CC=C(CNC(OC(C)(C)C)=O)C=C3)=C2C#N
4a	FC1=CC=C(C2=CSC(OCC3=CC=C(CN)C=C3)=C2C#N)C=C1.Cl	2.7	4.97	26.95	3.6	3.9	97.5	93.9
4b	N#CC1=C(OCC2=CC=C(CNC(OC(C)(C)C)=O)C=C2)SC=C1C3=CC=C(B4OC(C)(C)C(C)(C)O4)C=C3
5	CC1=C(C=CC=C1C2=CC3=C(C=C2)OCCO3)CO
6	CC1=C(C=CC=C1C2=CC3=C(C=C2)OCCO3)CCl
7	CC1=C(C=CC=C1C2=CC3=C(C=C2)OCCO3)COC4=CC(O)=C(C=C4Cl)C=O
8	CC1=C(C=CC=C1C2=CC3=C(C=C2)OCCO3)COC4=CC(OCC5=CC=CC(C#N)=C5)=C(C=C4Cl)C=O
9a	CC1=C(COC2=CC(OCC3=CC=CC(C#N)=C3)=C(CN4[C@@H](C(O)=O)C[C@H](F)C4)C=C2Cl)C=CC=C1C5=CC6=C(OCCO6)C=C5	0.88	2.01	8.36	5.2	6.5	97.3	88.7
9b	CC1=C(COC2=CC(OCC3=CC=CC(C#N)=C3)=C(CN4[C@@H](C(O)=O)C[C@@H](O)C4)C=C2Cl)C=CC=C1C5=CC6=C(OCCO6)C=C5	1.57	3.78
9c	CC1=C(C=CC=C1C2=CC3=C(C=C2)OCCO3)COC4=CC(OCC5=CC=CC(C#N)=C5)=C(C=C4Cl)CN6[C@H](C[C@H](C6)O)C(OC)=O
10	CC1=C(C=CC=C1C2=CC3=C(C=C2)OCCO3)COC4=CC(OCC5=CC=CC(C#N)=C5)=C(C=C4Cl)CN6[C@H](C[C@H](C6)OS(C7=CC=C(C)C=C7)(=O)=O)C(OC)=O
